# Supplementary material for: Yoghurt Intake and Gastric Cancer: A Pooled Analysis of 16 Studies of the StoP Consortium
Source: Nutrients. 2023 Apr 13;15(8):1877. doi: 10.3390/nu15081877 (PMC10147010; doi:10.3390/nu15081877)
Supplement: Supplementary file 1 [file nutrients-15-01877-s001.zip]

Archive with 1 entries (1 files):
- nutrients-2267886-supplementary.pdf
